# Supplementary material for: Carrier-mediated reduction mechanism in WO3 nanowires under electron-beam irradiation
Source: Microscopy (Oxf). 2026 Jan 2;75(3):294–300. doi: 10.1093/jmicro/dfaf058 (PMC13280754; doi:10.1093/jmicro/dfaf058)
Supplement: dfaf058_Supplementary_Data [file dfaf058_supplementary_data.zip]

Archive with 3 entries (2 files):
- dfaf058_Supplementary_Data/
- dfaf058_Supplementary_Data/Microscopy_Supp_dfaf058.docx
- dfaf058_Supplementary_Data/Nekita_Microscopy_Supp_Resubmission.docx
